# Supplementary material for: Gold Nanoclusters-Based NIR-II Photosensitizers with Catalase-like Activity for Boosted Photodynamic Therapy
Source: Pharmaceutics. 2022 Aug 7;14(8):1645. doi: 10.3390/pharmaceutics14081645 (PMC9416189; doi:10.3390/pharmaceutics14081645)
Supplement: Supplementary file 1 [file pharmaceutics-14-01645-s001.zip]

Archive with 1 entries (1 files):
- pharmaceutics-1805251-supplementary.pdf
